# Supplementary material for: Impact of Diet Consistency on the Mandibular Morphology: A Systematic Review of Studies on Rat Models
Source: Int J Environ Res Public Health. 2022 Feb 25;19(5):2706. doi: 10.3390/ijerph19052706 (PMC8910531; doi:10.3390/ijerph19052706)
Supplement: Supplementary file 1 [file ijerph-19-02706-s001.zip]

Archive with 1 entries (1 files):
- ijerph-1590889-supplementary.pdf
